# Supplementary material for: Bacterial Outer Membrane Vesicles Loaded with Perhexiline Suppress Tumor Development by Regulating Tumor-Associated Macrophages Repolarization in a Synergistic Way
Source: Int J Mol Sci. 2023 Jul 7;24(13):11222. doi: 10.3390/ijms241311222 (PMC10342243; doi:10.3390/ijms241311222)
Supplement: Supplementary file 1 [file ijms-24-11222-s001.zip]

Archive with 1 entries (1 files):
- ijms-2469938-supplementary.pdf
